# Supplementary material for: Identification of tumorigenicity-associated genes in osteosarcoma cell lines based on bioinformatic analysis and experimental validation
Source: J Cancer. 2020 Mar 26;11(12):3623–33. doi: 10.7150/jca.37393 (PMC7150450; doi:10.7150/jca.37393)
Supplement: Supplementary file 2 — Supplementary table. [file jcav11p3623s2.xlsx]

## Sheet: Low-expression group
GSE36001					GSE42352					GSE36001 & GSE42352
Rank	gene	P.Value	log2FC		Rank		P.Value	log2FC		Rank	Gene	Rank	Gene
1	IPO8	0.00014798	-1.31653		1	POLR2J3	0.000123	-1.10636		1	IPO8	3	IPO8
2	MUC1	0.00022584	-2.0039		2	FAM111A	0.000159	-1.44764		2	MUC1	4	MUC1
3	FAM111A	0.00023	-1.57725		3	IPO8	0.000198	-1.21426		3	FAM111A	2	FAM111A
4	ACKR3	0.0004133	-1.66508		4	MUC1	0.0004	-1.77499		4	ACKR3	6	ACKR3
5	NTM	0.00046544	-1.88356		5	NNMT	0.000429	-1.44118		5	NTM	8	NTM
6	NNMT	0.00061158	-1.45224		6	ACKR3	0.000603	-1.43772		6	NNMT	5	NNMT
7	SKP2	0.00072557	-1.2651		7	MYC	0.000693	-1.31724		7	SKP2	10	SKP2
8	NCAPD2	0.00086237	-1.15287		8	NTM	0.00073	-1.6199		8	NCAPD2	15	NCAPD2
9	AGO1	0.00104272	-1.07046		9	E2F2	0.000802	-1.36158		9
10	E2F2	0.00105275	-1.41196		10	SKP2	0.000854	-1.27426		10	E2F2	9	E2F2
11	DPYSL4	0.00119782	-2.7014		11	DPYSL4	0.000985	-2.4581		11	DPYSL4	11	DPYSL4
12	RHOBTB3	0.00123533	-1.05174		12	GPC6	0.00111	-1.28951		12	RHOBTB3	18	RHOBTB3
13	STMN1	0.00126325	-1.43542		13	STMN1	0.0012	-1.43235		13	STMN1	13	STMN1
14	GPC6	0.00148335	-1.41292		14	SLC6A10P	0.00121	-1.27792		14	GPC6	12	GPC6
15	DAG1	0.00158254	-1.16529		15	NCAPD2	0.00161	-1.19176		15	DAG1	17	DAG1
16	SAC3D1	0.00161641	-1.15971		16	SAC3D1	0.00176	-1.10588		16	SAC3D1	16	SAC3D1
17	CYP26B1	0.00183774	-2.39509		17	DAG1	0.00178	-1.14162		17	CYP26B1	20	CYP26B1
18	FEN1	0.00199513	-1.07248		18	RHOBTB3	0.00179	-1.04803		18	FEN1	19	FEN1
19	TUBA1A	0.0020181	-1.58226		19	FEN1	0.00199	-1.0211		19	TUBA1A	29	TUBA1A
20	KPNA2	0.00236389	-1.28947		20	CYP26B1	0.00213	-2.13868		20
21	TRIP6	0.00258071	-1.66374		21	TRIP6	0.00214	-1.67995		21	TRIP6	21	TRIP6
22	CARHSP1	0.00276614	-1.33902		22	FAM168A	0.00232	-1.25474		22	CARHSP1	28	CARHSP1
23	TUBB	0.00306868	-1.26694		23	MIF	0.00256	-1.26771		23	TUBB	25	TUBB
24	SETMAR	0.00318194	-1.19631		24	ARL6IP1	0.00265	-1.01398		24	SETMAR	30	SETMAR
25	PALLD	0.0033775	-2.03892		25	TUBB	0.00271	-1.32939		25	PALLD	26	PALLD
26	MIF	0.00348024	-1.14794		26	PALLD	0.00273	-2.02128		26	MIF	23	MIF
27	LOXL1	0.00372227	-1.53933		27	PLEC	0.00278	-1.10451		27	LOXL1	31	LOXL1
28	PLEC	0.00397023	-1.18806		28	CARHSP1	0.00333	-1.3867		28	PLEC	27	PLEC
29	PXMP2	0.0045337	-1.24998		29	TUBA1A	0.00367	-1.66514		29	PXMP2	36-37	PXMP2
30	TMEM45A	0.00463164	-1.49647		30	SETMAR	0.00444	-1.08432		30	TMEM45A	34	TMEM45A
31	GP1BB	0.00469208	-2.38373		31	LOXL1	0.00445	-1.37391		31	GP1BB	32	GP1BB
32	NACC2	0.00552085	-1.66128		32	GP1GG	0.00447	-2.32866		32	NACC2	41	NACC2
33	CRIP2	0.00559011	-2.36601		33	PALM	0.00474	-1.28062		33	CRIP2	44	CRIP2
34	PALM	0.00567665	-1.33899		34	TMEM45A	0.00487	-1.30485		34	PALM	33	PALM
35	STEAP3	0.00580811	-1.5181		35	POLR3H	0.00507	-1.13601		35	STEAP3	38	STEAP3
36	PRCP	0.0062729	-1.25752		36	PXMP2	0.00529	-1.15997		36	PRCP	42	PRCP
37	IFI44	0.0063763	-2.24352		37	PXMP2	0.00541	-1.48419		37	IFI44	39	IFI44
38	PXMP2	0.00667128	-1.50285		38	STEAP3	0.00653	-1.44409		38	PXMP2	36-37	PXMP2
39	FXYD6	0.00708486	-1.40397		39	IFI44	0.00685	-2.06504		39	FXYD6	47	FXYD6
40	FAM168A	0.00788584	-1.15375		40	TK1	0.00704	-1.751		40	FAM168A	45	FAM168A
41	TK1	0.00794837	-1.76638		41	NACC2	0.0071	-1.50265		41	TK1	40	TK1
42	NOV	0.00838122	-1.87292		42	PRCP	0.00733	-1.28935		42	NOV	48	NOV
43	KPNA2	0.0085418	-1.28018		43	FAAP100	0.00776	-1.11297		43
44	CNPY4	0.00906571	-1.46228		44	CRIP2	0.00816	-2.12864		44	CNPY4	51	CNPY4
45	LRIG3	0.00929743	-1.14186		45	FAM168A	0.00817	-1.09587		45	LRIG3	49	LRIG3
46	FAAP100	0.00933563	-1.1129		46	PHACTR4	0.00832	-1.14574		46	FAAP100	43	FAAP100
47	PHACTR4	0.00959924	-1.18375		47	FXYD6	0.00849	-1.24051		47	PHACTR4	46	PHACTR4
48	KIF20A	0.0103987	-1.11335		48	NOV	0.0092	-1.64803		48	KIF20A	55	KIF20A
49	HEG1	0.0112681	-1.1338		49	LRIG3	0.00936	-1.05781		49
50	PACSIN3	0.0121637	-1.31807		50	SRP1-alpha, RAG cohort protein 1	0.00942	-1.2095		50	PACSIN3	52	PACSIN3
51	TLN2	0.012457	-1.24559		51	CNPY4	0.0101	-1.29504		51	TLN2	60	TLN2
52	AUTS2	0.0139812	-1.56385		52	PACSIN3	0.0103	-1.2115		52	AUTS2	53	AUTS2
53	TEAD2	0.0144841	-1.7521		53	AUTS2	0.0112	-1.44142		53	TEAD2	57	TEAD2
54	GPC1	0.0149049	-1.45731		54	PRCP	0.0121	-1.09034		54	GPC1	74	GPC1
55	PARP9	0.0151298	-1.06241		55	KIF20A	0.0123	-1.12745		55
56	EFHC1	0.0153019	-1.50142		56	CNPY4	0.0128	-1.05507		56	EFHC1	64	EFHC1
57	SLC25A10	0.016049	-1.37241		57	TEAD2	0.0128	-1.67072		57	SLC25A10	68	SLC25A10
58	ZFHX4	0.0160493	-1.1005		58	NNT2	0.0136	-1.07503		58
59	CTXN1	0.0161293	-2.33554		59	CTXN1	0.0138	-2.23277		59	CTXN1	59	CTXN1
60	MYC	0.0162923	-1.0697		60	TLN2	0.0143	-1.08584		60	MYC	63	MYC
61	CDKN2C	0.0166941	-1.49646		61	TUBA1B	0.0144	-1.44078		61	CDKN2C	77	CDKN2C
62	PLXNB2	0.0171959	-1.5229		62	HMGN2	0.0161	-1.73283		62
63	NNT	0.0175146	-1.14341		63	MYC	0.0163	-1.03514		63
64	PCNA	0.0180441	-1.26343		64	EFHC1	0.0168	-1.35785		64	PCNA	67	PCNA
65	OLFML2A	0.0182067	-2.21898		65	OLFML2A	0.0174	-2.06454		65	OLFML2A	65	OLFML2A
66	KLF11	0.0184896	-1.02524		66	BICC1	0.0181	-1.31161		66
67	TUB	0.0186263	-1.13579		67	PCNA	0.0182	-1.24115		67
68	WDR34	0.0187051	-1.14246		68	SLC25A10	0.0183	-1.28064		68	WDR34	70	WDR34
69	TMEM237	0.0196014	-1.0612		69	CENPX	0.019	-1.05334		69	TMEM237	72	TMEM237
70	ANTXR1	0.0197175	-1.0579		70	WDR34	0.0193	-1.03358		70
71	HCFC1R1	0.0202031	-1.41806		71	GLIPR2	0.0194	-1.32035		71	HCFC1R1	75	HCFC1R1
72	BICC1	0.0204739	-1.36865		72	TMEM237	0.0195	-1.03043		72	BICC1	68	BICC1
73	TMEM14A	0.0206847	-1.98569		73	ATAD2	0.0203	-1.24539		73	TMEM14A	80	TMEM14A
74	ATAD2	0.0213663	-1.29218		74	GPC1	0.0204	-1.28205		74	ATAD2	73	ATAD2
75	STRA13	0.0224626	-1.00954		75	HCFC1R1	0.0216	-1.45054		75
76	TSTA3	0.0231824	-1.04516		76	LMNA	0.0225	-1.79846		76
77	LMNA	0.0232692	-1.76628		77	CDKN2C	0.0227	-1.31398		77	LMNA	76,87	LMNA
78	DNAJB2	0.0238532	-1.4238		78	DNAJB2	0.0231	-1.35877		78	DNAJB2	78	DNAJB2
79	ZHX1	0.024068	-1.53294		79	ZHX1	0.0235	-1.48778		79	ZHX1	79	ZHX1
80	SPEG	0.0259213	-1.22106		80	TMEM14A	0.0239	-1.9503		80	SPEG	86	SPEG
81	YTHDF2	0.0267919	-1.07678		81	SMARCA2	0.0244	-1.20342		81	YTHDF2	83	YTHDF2
82	SMARCA2	0.0272011	-1.31182		82	NUP62	0.025	-1.01045		82	SMARCA2	81	SMARCA2
83	MAP3K6	0.028139	-1.04018		83	YTHDF2	0.0256	-1.05038		83
84	LMNA	0.0287671	-1.69677		84	ZBTB20	0.0287	-1.06365		84	LMNA	76,87	LMNA
85	SLC38A10	0.0297557	-1.36249		85	NRBP2	0.0288	-1.3338		85	SLC38A10	99	SLC38A10
86	PRICKLE1	0.0298162	-2.48423		86	SPEG	0.0288	-1.13177		86	PRICKLE1	92	PRICKLE1
87	FAM198B	0.0300938	-1.93328		87	LMNA	0.0294	-1.65981		87	FAM198B	88	FAM198B
88	GLIPR2	0.0304584	-1.39542		88	FAM198B	0.0318	-1.70118		88	GLIPR2	89	GLIPR2
89	NRBP2	0.0305312	-1.42756		89	GLIPR2	0.0321	-1.40877		89	NRBP2	85	NRBP2
90	PODXL2	0.0308864	-1.54698		90	POTEKP	0.033	-1.27388		90	PODXL2	96	PODXL2
91	TRAM2	0.0312252	-2.12617		91	MCM5	0.0334	-1.04774		91	TRAM2	94	TRAM2
92	TNFRSF11B	0.0318543	-2.80014		92	PRICKLE1	0.0334	-2.24374		92	TNFRSF11B	97	TNFRSF11B
93	ZBTB20	0.0321566	-1.13562		93	PHLDB1	0.0343	-1.0635		93	ZBTB20	84	ZBTB20
94	MCM5	0.033866	-1.08374		94	TRAM2	0.0347	-2.07053		94	MCM5	91	MCM5
95	EYA1	0.0345908	-1.27754		95	POLR2J3	0.0352	-1.00529		95	EYA1	100	EYA1
96	IFI6	0.036518	-1.30625		96	PODXL2	0.0363	-1.35742		96	IFI6	98	IFI6
97	PHLDB1	0.03655	-1.09899		97	TNFRSF11B	0.0378	-2.60473		97	PHLDB1	93	PHLDB1
98	AIF1L	0.0389387	-2.95438		98	IFI6	0.0382	-1.26007		98	AIF1L	102	AIF1L
99	GDF11	0.0410082	-1.03309		99	SLC38A10	0.0399	-1.18592		99
100	CENPF	0.0419678	-1.2349		100	EYA1	0.04	-1.09249		100	CENPF	101	CENPF
101	HSPA1A	0.0456719	-1.31658		101	CENPF	0.0407	-1.21235		101	HSPA1A	107	HSPA1A
102	PAFAH1B3	0.0458265	-1.1429		102	AIF1L	0.0413	-2.88687		102	PAFAH1B3	104	PAFAH1B3
103	ARHGAP28	0.0465581	-1.13719		103	CTXN1	0.0429	-1.16776		103
104	SEMA3B	0.0466529	-1.35332		104	PAFAH1B3	0.043	-1.07527		104
105	CDK14	0.0470677	-1.6119		105	IL11RA	0.0461	-1.29938		105	CDK14	108	CDK14
106	FLRT3	0.0485256	-1.13233		106	FST344	0.0464	-1.6971		106
107	AMOT	0.0495727	-1.20242		107	HSPA1A	0.0488	-1.14476		107
108	CENPM	0.0498291	-1.07104		108	CDK14	0.049	-1.45564		108
N=106					N=106					N=86

## Sheet: high-expression group
GSE36001					GSE42352					GSE36001 & GSE42352
Rank	Gene	P.Value	log2FC		Rank	Gene	P.Value	log2FC		Rank	Gene	Rank	Gene
1	HEY1	2.61e-06	2.89753		1	HEY1	3.03e-06	2.6343		1	HEY1	1	HEY1
2	C17orf49	1.758e-05	1.09565		2	DUSP4	2.03e-05	1.98881		2	C17orf49	4	C17orf49
3	ACSL4	1.973e-05	1.24945		3	ACSL4	2.32e-05	1.11581		3	ACSL4	3	ACSL4
4	DUSP4	2.203e-05	2.30246		4	C17orf49	2.6e-05	1.11513		4	DUSP4	2	DUSP4
5	ARHGDIB	5.718e-05	3.56638		5	BTG1	4.85e-05	1.27324		5	ARHGDIB	6	ARHGDIB
6	GEM	6.028e-05	1.07631		6	ARHGDIB	0.000112	3.34759		6
7	BTG1	7.198e-05	1.25148		7	TRIB3	0.000146	3.89229		7	BTG1	5	BTG1
8	NMNAT2	0.00010337	1.1836		8	GADD45A	0.000178	1.49974		8
9	TRIB3	0.00013457	3.87106		9	PPP6R3	0.000222	1.01623		9	TRIB3	7	TRIB3
10	GADD45A	0.0001487	1.55111		10	FOXA2	0.000228	2.44478		10	GADD45A	8	GADD45A
11	PPP6R3	0.00021616	1.05914		11	RIPK2	0.000296	1.34642		11	PPP6R3	9	PPP6R3
12	RIPK2	0.00023069	1.39533		12	PPARG	0.000383	1.76316		12	RIPK2	11	RIPK2
13	FOXA2	0.00026882	2.52012		13	DUSP5	0.000438	3.43921		13	FOXA2	10	FOXA2
14	TFPI	0.00027997	1.03858		14	EMC4	0.000463	1.0634		14	TFPI	139	TFPI
15	PPARG	0.00031152	1.87066		15	DDX10	0.000639	2.15597		15	PPARG	12	PPARG
16	DDX10	0.00031406	2.15394		16	EIF1	0.000797	1.24389		16	DDX10	15	DDX10
17	RPAIN	0.00043023	1.00309		17	RPAIN	0.000824	1.00372		17	RPAIN	17	RPAIN
18	EMC4	0.00043083	1.00623		18	SINHCAF	0.00109	1.47076		18	EMC4	14	EMC4
19	DUSP5	0.00046538	3.50914		19	ST6GAL1	0.00119	1.83704		19	DUSP5	13	DUSP5
20	EIF1	0.0005883	1.10127		20	RGS10	0.00122	1.98905		20	EIF1	16	EIF1
21	ERMP1	0.00058947	1.06107		21	GOT1	0.00136	1.5425		21
22	AKNA	0.00059825	1.01829		22	RNF113A	0.00138	1.28864		22
23	GFPT2	0.00100216	2.20463		23	RSL24D1	0.00143	1.28138		23	GFPT2	25	GFPT2
24	ST6GAL1	0.00101828	2.11715		24	CEBPB	0.00148	1.06658		24	ST6GAL1	19	ST6GAL1
25	RNF113A	0.00115281	1.37619		25	GFPT2	0.00164	2.27956		25	RNF113A	22	RNF113A
26	RGS10	0.00132094	2.04841		26	SLC25A37	0.00182	1.11954		26	RGS10	20	RGS10
27	TSC22D3	0.00140457	1.29612		27	TSC22D3	0.00188	1.15234		27	TSC22D3	27	TSC22D3
28	RSL24D1	0.00141125	1.27324		28	LONP1	0.00205	1.60912		28	RSL24D1	23	RSL24D1
29	DNAJB9	0.00181564	1.36741		29	PRKCE	0.00206	1.36372		29	DNAJB9	35	DNAJB9
30	SPIRE1	0.00198138	1.63328		30	TACC2	0.00214	1.71511		30	SPIRE1	31	SPIRE1
31	GOT1	0.0020053	1.55256		31	SPIRE1	0.00215	1.62299		31	GOT1	21	GOT1
32	FAM60A	0.00201297	1.40286		32	TMEM42	0.00221	1.73327		32
33	TFAP2C	0.00203171	2.34056		33	BCAT1	0.00249	1.01492		33	TFAP2C	34	TFAP2C
34	RPL17	0.00215297	1.0124		34	TFAP2C	0.00255	2.07784		34
35	BCAT1	0.00219972	1.01057		35	DNAJB9	0.00272	1.23342		35	BCAT1	33	BCAT1
36	PRKCE	0.00224785	1.52843		36	SMIM29	0.0028	1.71774		36	PRKCE	29	PRKCE
37	LONP1	0.00234195	1.60498		37	FAM89A	0.00285	1.30006		37	LONP1	28	LONP1
38	SLC16A5	0.00237419	2.18808		38	SLC16A5	0.0031	1.9032		38	SLC16A5	38	SLC16A5
39	MXD1	0.00252911	1.07173		39	EML2	0.00343	2.42358		39
40	TMEM42	0.00253494	1.92151		40	PPP1R15A	0.00354	1.86253		40	TMEM42	32	TMEM42
41	MTMR10	0.00265491	1.02901		41	RGS20	0.00355	1.34812		41
42	TACC2	0.00282353	1.8402		42	SUPT3H	0.00362	1.25093		42	TACC2	30	TACC2
43	C6orf1	0.0028409	1.68634		43	ASB1	0.00367	2.23131		43
44	POLRMT	0.00286771	1.01082		44	DHX32	0.00375	1.15231		44
45	PPP1R15A	0.00288281	1.7978		45	STK24	0.00397	1.08502		45	PPP1R15A	40	PPP1R15A
46	LONRF1	0.00291534	1.04785		46	WARS	0.00427	2.49099		46
47	SUPT3H	0.00322668	1.47187		47	FRMD4A	0.00452	1.07498		47	SUPT3H	42	SUPT3H
48	EML2	0.00329495	2.4719		48	NRARP	0.00458	1.07139		48	EML2	39	EML2
49	RGS20	0.00331459	1.54879		49	SRGAP1	0.00458	1.03557		49	RGS20	41	RGS20
50	ASB1	0.00339812	2.27563		50	MRPL21	0.0046	1.60327		50	ASB1	43	ASB1
51	FAM89A	0.00371918	1.49095		51	NFE2L3	0.00477	1.45718		51	FAM89A	37	FAM89A
52	DHX32	0.00372938	1.18085		52	DRG2	0.00492	1.1031		52	DHX32	44	DHX32
53	SRGAP1	0.00396987	1.19205		53	RAC2	0.00518	3.59642		53	SRGAP1	49	SRGAP1
54	FRMD4A	0.00454888	1.23693		54	CHCHD10	0.00531	2.90254		54	FRMD4A	47	FRMD4A
55	NFE2L3	0.00457127	1.68536		55	EPB41L4A-AS1	0.00561	1.58576		55	NFE2L3	51	NFE2L3
56	WARS	0.00484696	2.58011		56	GAL	0.00595	1.34925		56	WARS	46	WARS
57	GAL	0.00494898	1.58		57	LYN	0.0061	1.29995		57	GAL	56	GAL
58	WSCD1	0.00510688	1.4624		58	MLKL	0.00615	1.16001		58	WSCD1	61	WSCD1
59	MLKL	0.00512484	1.29801		59	FADD	0.00649	1.18425		59	MLKL	58	MLKL
60	MRPL21	0.0053306	1.53277		60	BTBD11	0.00664	1.64746		60	MRPL21	50	MRPL21
61	NAMPT	0.005489	1.04652		61	WSCD1	0.00683	1.24296		61
62	DRG2	0.00582312	1.27325		62	MTMR11	0.00727	2.5744		62	DRG2	52	DRG2
63	RAC2	0.00595674	3.76157		63	GPSM3	0.00733	1.36211		63	RAC2	53	RAC2
64	CHCHD10	0.00612359	3.14177		64	NET1	0.00768	1.6294		64	CHCHD10	54	CHCHD10
65	LYN	0.00624178	1.41609		65	PRXL2A	0.00816	1.63534		65	LYN	57	LYN
66	PITRM1	0.00650302	1.05621		66	SLC35G2	0.00819	1.1322		66
67	PRDM8	0.00659657	1.09663		67	STC1	0.00861	2.21706		67
68	GPSM3	0.00666373	1.57789		68	EXOC2	0.00877	1.13329		68	GPSM3	63	GPSM3
69	FAM213A	0.00672648	1.88981		69	MID2	0.00896	1.65963		69
70	STC1	0.00678564	2.46924		70	NDUFV1	0.00915	1.10087		70	STC1	67	STC1
71	FADD	0.00700694	1.25021		71	AIP	0.00949	1.30737		71	FADD	59	FADD
72	MID2	0.00717558	1.9165		72	LARP6	0.0095	1.307		72	MID2	69	MID2
73	NET1	0.00756444	1.68483		73	ITGA2	0.00966	1.60112		73	NET1	64	NET1
74	GPAT3	0.0076187	2.12676		74	GPAT3	0.0099	1.9206		74	GPAT3	74	GPAT3
75	LARP6	0.00800997	1.382		75	STAMBPL1	0.0101	1.31967		75	LARP6	72	LARP6
76	TNFRSF10B	0.00871809	1.74971		76	SQSTM1	0.0105	1.97602		76	TNFRSF10B	80	TNFRSF10B
77	EXOC2	0.00871983	1.25061		77	HACL1	0.011	1.33955		77	EXOC2	68	EXOC2
78	MTMR11	0.00878445	2.7646		78	CD68	0.0116	2.02999		78	MTMR11	62	MTMR11
79	MECOM	0.00895789	1.06941		79	RGS10	0.0117	1.50168		79
80	AIP	0.00942216	1.32534		80	TNFRSF10B	0.0118	1.74985		80	AIP	71	AIP
81	SLC35G2	0.00944866	1.29906		81	KCNG1	0.012	1.33155		81	SLC35G2	66	SLC35G2
82	NDUFV1	0.00951072	1.08038		82	COG2	0.0128	1.04998		82	NDUFV1	70	NDUFV1
83	ITGA2	0.00982705	1.80961		83	CENPV	0.0136	1.81936		83	ITGA2	73	ITGA2
84	VWA5A	0.00989342	1.17297		84	PYGB	0.0136	1.49356		84
85	DDIT3	0.0103161	3.0025		85	CLPSL2	0.0137	1.06029		85	DDIT3	95	DDIT3
86	SQSTM1	0.0104034	1.9471		86	UPP1	0.0142	3.17643		86	SQSTM1	76	SQSTM1
87	TOM1L1	0.0104338	1.0424		87	PFKP	0.0144	1.46378		87
88	RGS10	0.010575	1.64902		88	AARS	0.0148	1.35835		88	RGS10	20	RGS10
89	STAMBPL1	0.0107416	1.43494		89	NDUFS7	0.0148	1.00858		89	STAMBPL1	75	STAMBPL1
90	KCNG1	0.0110362	1.4391		90	STX1A	0.0151	1.58011		90	KCNG1	81	KCNG1
91	CLPSL2	0.0113678	1.25584		91	CCNDBP1	0.0152	1.00953		91	CLPSL2	85	CLPSL2
92	PYGB	0.0114794	1.54337		92	MSX1	0.0155	1.51238		92	PYGB	84	PYGB
93	DHRS7	0.0118186	1.0875		93	DHRS7	0.0158	1.13376		93	DHRS7	93	DHRS7
94	HACL1	0.012455	1.35156		94	SPRED1	0.016	1.33195		94	HACL1	77	HACL1
95	CENPV	0.0124597	1.83399		95	DDIT3	0.0165	2.952		95	CENPV	83	CENPV
96	COG2	0.0129142	1.13905		96	CTH	0.0172	1.11805		96	COG2	82	COG2
97	PFKP	0.0131226	1.40139		97	VTRNA1-3	0.0175	1.64217		97
98	CD68	0.0133827	2.2323		98	MTFR1	0.0176	1.24999		98	CD68	78	CD68
99	MSX1	0.0144086	1.57555		99	CRYBB2	0.0182	1.45543		99	MSX1	92	MSX1
100	FKBP11	0.0145815	2.85189		100	FKBP11	0.0184	2.7247		100	FKBP11	100	FKBP11
101	ADARB1	0.0146589	1.09911		101	STX16	0.0189	1.1191		101
102	PLAG1	0.0148321	1.01524		102	INO80C	0.02	1.29133		102
103	CTH	0.0149175	1.30018		103	MCOLN2	0.0201	1.09089		103	CTH	96	CTH
104	PAMR1	0.015428	4.1037		104	SHMT2	0.0206	1.20699		104	PAMR1	110	PAMR1
105	MTFR1	0.0155038	1.34305		105	EMC6	0.0206	1.07278		105	MTFR1	98	MTFR1
106	CRYBB2	0.0159102	1.61545		106	MOSMO	0.0212	1.05567		106	CRYBB2	99	CRYBB2
107	NDFIP2	0.0162821	1.10605		107	GSTO1	0.0212	1.02835		107	NDFIP2	113	NDFIP2
108	RPL37	0.0164844	1.03201		108	FAM107B	0.0216	2.02964		108
109	MCOLN2	0.0171515	1.25721		109	RIOK3	0.0216	1.41126		109	MCOLN2	103	MCOLN2
110	CARD8	0.0177726	1.02441		110	PAMR1	0.0221	3.89533		110
111	STX1A	0.0177788	1.69613		111	ADORA2B	0.0223	1.58228		111	STX1A	90	STX1A
112	TFPI2	0.0178885	1.11619		112	ATP5MPL	0.0226	1.27637		112
113	XKR6	0.0179118	1.03031		113	NDFIP2	0.0227	1.06904		113
114	INO80C	0.0183605	1.38926		114	SH2D2A	0.0234	1.22157		114	INO80C	102	INO80C
115	RPUSD3	0.0185924	1.02341		115	SPRY2	0.0239	1.71368		115
116	C14orf2	0.0192546	1.33655		116	SLCO4A1	0.0248	2.5348		116
117	ACSS1	0.0198108	1.17973		117	LARP1B	0.0254	1.10506		117
118	LARP1B	0.0198445	1.20842		118	SLC25A37	0.0257	1.11875		118	LARP1B	117	LARP1B
119	SH2D2A	0.0200575	1.43677		119	SMOX	0.026	1.0064		119	SH2D2A	114	SH2D2A
120	SPRED1	0.0201669	1.3431		120	PITPNC1	0.0262	1.05397		120	SPRED1	94	SPRED1
121	SPRY2	0.0203692	1.81641		121	ANTXR2	0.0271	1.25398		121	SPRY2	115	SPRY2
122	STX16	0.0208277	1.09154		122	NPC1	0.0275	1.43918		122	STX16	101	STX16
123	EMC6	0.0211506	1.07169		123	HOXB9	0.0284	1.88056		123	EMC6	105	EMC6
124	SLCO4A1	0.0236831	2.68144		124	SMAGP	0.0288	1.03523		124	SLCO4A1	116	SLCO4A1
125	PITPNC1	0.0242202	1.24674		125	ULBP1	0.0289	1.0801		125	PITPNC1	120	PITPNC1
126	TM6SF1	0.0243066	1.14502		126	LTO1	0.0291	1.15073		126
127	NPC1	0.0243893	1.55312		127	UBQLN1	0.0292	1.1346		127	NPC1	122	NPC1
128	FAM107B	0.0245376	2.16615		128	CYP27B1	0.0295	1.19816		128	FAM107B	108	FAM107B
129	SLC25A37	0.0252682	1.18972		129	ACP6	0.0297	1.69814		129	SLC25A37	118	SLC25A37
130	ULBP1	0.0256025	1.26713		130	PNP	0.0301	1.31312		130	ULBP1	125	ULBP1
131	SHMT2	0.0264211	1.09812		131	MRM3	0.0303	1.01556		131	SHMT2	104	SHMT2
132	ACP6	0.0265282	1.81014		132	TCEA3	0.0307	1.38798		132	ACP6	129	ACP6
133	ADORA2B	0.0265836	1.64968		133	COL13A1	0.0321	1.80299		133	ADORA2B	111	ADORA2B
134	SMOX	0.0266843	1.11199		134	LINC01105	0.0328	1.56108		134	SMOX	119	SMOX
135	ORAOV1	0.0269624	1.23652		135	SLC25A37	0.0341	1.36459		135
136	MRM3	0.0272979	1.09235		136	IER3	0.0347	2.29736		136	MRM3	131	MRM3
137	CYP27B1	0.0278051	1.3962		137	GDF15	0.0351	2.63966		137	CYP27B1	128	CYP27B1
138	SMAGP	0.0280419	1.1556		138	MUTYH	0.0354	1.04241		138	SMAGP	124	SMAGP
139	PNP	0.0280847	1.36297		139	TFPI	0.0357	1.89613		139	PNP	130	PNP
140	TCEA3	0.0281977	1.58348		140	DTD1	0.0361	1.06532		140	TCEA3	132	TCEA3
141	ANTXR2	0.0287467	1.37531		141	MRPS10	0.0377	1.05152		141	ANTXR2	121	ANTXR2
142	MUTYH	0.0288134	1.1231		142	DOCK10	0.0394	1.04378		142	MUTYH	138	MUTYH
143	GDF15	0.0292737	2.8053		143	TBXAS1	0.0402	1.41025		143	GDF15	137	GDF15
144	AARS	0.0293477	1.16341		144	LRRC49	0.0408	1.13323		144	AARS	88	AARS
145	COL13A1	0.029607	1.96569		145	TMEM71	0.0413	1.00343		145	COL13A1	133	COL13A1
146	UBQLN1	0.0307419	1.14054		146	FHL1	0.0416	1.17012		146	UBQLN1	127	UBQLN1
147	CYSTM1	0.0309623	1.0666		147	CNIH1	0.0419	1.37362		147
148	IER3	0.0312122	2.25717		148	POU2F2	0.0419	1.03246		148	IER3	136	IER3
149	NUMB	0.0322968	1.01309		149	TMEM256	0.0421	1.06706		149
150	HOXB9	0.0323986	1.98577		150	ECHDC2	0.0434	1.79905		150	HOXB9	123	HOXB9
151	TFPI	0.0346984	1.97333		151	MOCOS	0.0442	1.55865		151	TFPI	139	TFPI
152	DTD1	0.0347555	1.16622		152	CATSPER1	0.0445	1.05921		152	DTD1	140	DTD1
153	KIF1A	0.0352333	2.20766		153	FOSL1	0.0447	1.74997		153	KIF1A	156	KIF1A
154	MIR503HG	0.0355273	1.73333		154	LYAR	0.0452	1.10968		154
155	MRPS10	0.035848	1.04436		155	CMIP	0.046	1.09687		155	MRPS10	141	MRPS10
156	POU2F2	0.0360931	1.20143		156	KIF1A	0.0463	1.9492		156	POU2F2	148	POU2F2
157	TBXAS1	0.0363306	1.64036		157	PYCARD	0.0473	1.30725		157	TBXAS1	143	TBXAS1
158	LYPLA1	0.0368901	1.08462		158	MICB	0.0478	1.39448		158
159	TMEM71	0.0374366	1.19748		159	HOXB2	0.0487	1.45161		159	TMEM71	145	TMEM71
160	DOCK10	0.0374535	1.17724		160	TTC19	0.0492	1.03982		160	DOCK10	142	DOCK10
161	LYAR	0.0374975	1.18719		N=159					161	LYAR	154	LYAR
162	FOSL1	0.0394012	1.91431							162	FOSL1	153	FOSL1
163	PYCARD	0.0395027	1.54252							163	PYCARD	157	PYCARD
164	GCNT2	0.0397545	1.16298							164
165	FHL1	0.0397647	1.24309							165	FHL1	146	FHL1
166	MOCOS	0.0410891	1.72937							166	MOCOS	151	MOCOS
167	TMEM256	0.0416712	1.02025							167	TMEM256	149	TMEM256
168	CATSPER1	0.0424911	1.21875							168	CATSPER1	152	CATSPER1
169	ARG2	0.0438202	1.11127							169
170	TTC19	0.0448384	1.12581							170	TTC19	160	TTC19
171	CNIH1	0.0457538	1.33826							171	CNIH1	147	CNIH1
172	LRRC49	0.0460939	1.24623							172	LRRC49	144	LRRC49
173	ECHDC2	0.0471891	1.97688							173	ECHDC2	150	ECHDC2
174	CMIP	0.047319	1.08938							174	CMIP	155	CMIP
175	DNPH1	0.0482351	1.39663							175
176	HOXB2	0.048755	1.6049							176	HOXB2	159	HOXB2
177	ENOSF1	0.0488687	1.53018							177
178	IRS2	0.0492625	1.72291							178
N=177										N=138
